# Supplementary material for: CDK11 Loss Induces Cell Cycle Dysfunction and Death of BRAF and NRAS Melanoma Cells
Source: Pharmaceuticals (Basel). 2019 Apr 2;12(2):50. doi: 10.3390/ph12020050 (PMC6631185; doi:10.3390/ph12020050)
Supplement: Supplementary file 1 [file pharmaceuticals-12-00050-s001.zip]

Archive with 6 entries (5 files):
- Cover page for Supplemental Tables.docx
- pharmaceuticals-456474 supp/
- pharmaceuticals-456474 supp/Table S1.pdf
- pharmaceuticals-456474 supp/Table S2 v2.pdf
- Table S1.pdf
- Table S2 v2.docx
